# Supplementary material for: Virtual Training of the Myosignal
Source: PLoS One. 2015 Sep 9;10(9):e0137161. doi: 10.1371/journal.pone.0137161 (PMC4564211; doi:10.1371/journal.pone.0137161)
Supplement: S1 Data — (TXT) [file pone.0137161.s001.txt]

S1 Correlation data � Virtual training of the myosignal																	
																	
Participant	Group	PegPreD	PegPreND	GripD	GripND	Cont: Error PostD	Cont: Error PostND	Cont: ErrorSD PostD	Cont: ErrorSD PostND	Disc: PostD	Disc: PostND	Cont: Error PrePostD	Cont: Error PrePostND	Cont: ErrorSD PrePostD	Cont: ErrorSD PrePostND	Disc: PrePostD	Disc: PrePostND
1	Game	23.8	20.6	19.643	16.5	0.09929846	0.12445603	0.08016422	0.09511965	101.226	123.69	-0.02380706	0.00221372	-0.01867352	0.00054729	-0.4951498	-0.33413366
2	Game	16.5	21.1	12.903	16.667	0.10571403	0.10194965	0.08287582	0.07480064	190.631	129.685	-0.03870041	-0.06540427	-0.02255859	-0.07040926	0.06485868	-0.03811636
3	Game	19.5	27.1	19	13.889	0.11011135	0.11132137	0.08495513	0.09439762	145.417	171.296	-0.01600889	-0.01405179	-0.01423407	-0.00420114	0.07832116	0.49936103
4	Game	12.4	16.3	19.231	24.324	0.09051538	0.09108634	0.06997108	0.07874575	65.769	97.45	-0.0072022	-0.03402517	-0.01997181	-0.02874814	-0.73180797	0.01928749
5	Game	24.7	20.4	8.824	16.667	0.10434036	0.11250024	0.08812326	0.09813406	112.474	195.254	-0.00842677	-0.05661568	-0.00522073	-0.05916116	-0.01179096	0.60590533
6	Game	18.9	22.6	14.286	-5.952	0.08614958	0.11495326	0.07340754	0.10478564	115.61	48.792	-0.06675475	-0.01536078	-0.04454529	-0.00481587	0.14831443	-0.54857751
7	Game	13.5	16.1	13.542	14.583	0.11170024	0.10911489	0.09929916	0.10051153	95.519	144.968	0.00443496	-0.01383587	0.02049363	-0.00518997	0.08159614	0.68467537
8	Game	20.8	25.5	11.702	8.696	0.12668415	0.1010732	0.10795403	0.08152303	114.804	147.868	0.01077696	-0.03828383	0.01849156	-0.04467801	-0.43514756	-0.19507907
9	Game	24.8	21	21.154	13.542	0.08939204	0.10251783	0.09060008	0.08585685	177.788	243.687	-0.02741597	-0.045929	-0.00937993	-0.03520081	0.16378537	1.35644455
10	Game	15.1	25.1	25.714	23.684	0.08171266	0.09804333	0.06599793	0.07989918	136.694	112.925	-0.01961338	-0.07057567	-0.01203011	-0.08113547	0.18104372	0.50032551
11	Game	16	21.5	22.222	13.333	0.0803305	0.11198781	0.06652237	0.102079	176.834	147.403	-0.02630053	-0.01842592	-0.03790405	-0.0061324	0.56154464	0.0167898
12	Game	18.7	23	13.333	23.529	0.11027372	0.10524934	0.09298716	0.08945879	167.683	186.867	-0.04721451	-0.06237811	-0.05309916	-0.03906422	0.19462117	-0.12377206
13	Myo	22.7	23.6	28.365	19.091	0.09967177	0.08784893	0.08348606	0.06889242	185.806	192.316	-0.02640117	-0.0676153	-0.03541397	-0.03988199	0.27183369	0.27699019
14	Myo	22	23.6	22.581	28.571	0.08141476	0.07982958	0.06355542	0.06860287	202.372	217.631	-0.05150314	-0.00866806	-0.04840827	0.00374855	0.59148782	0.65419609
15	Myo	18.4	19.2	13.333	15.116	0.09704861	0.08422648	0.07966215	0.07249662	184.295	142.838	-0.02791758	-0.00782524	-0.03146978	0.00739648	-0.15282636	-0.15126919
16	Myo	18.7	22.9	9.677	7.143	0.12217766	0.10757127	0.09516822	0.08183571	71.098	149.252	-0.06797476	-0.03755972	-0.10631848	-0.04232545	-0.69667183	-0.19595748
17	Myo	20	20.9	13.333	22	0.10475926	0.10973355	0.09690873	0.09945141	149.702	150.443	-0.02820222	-0.02781311	-0.01606514	-0.02141032	0.90780955	-0.21439276
18	Myo	21.1	22.1	28.571	31.034	0.10666837	0.13243237	0.09710486	0.13512612	192.86	146.75	-0.02461765	0.0286256	-0.0220402	0.04364329	0.2912167	-0.21541266
19	Myo	20.2	23.1	19.672	15.094	0.12038497	0.10855875	0.09165684	0.09186444	168.124	223.353	-0.05354597	-0.02614508	-0.05280697	-0.01608556	0.80976986	0.46169603
20	Myo	19.6	21.5	6	15	0.0990388	0.11476334	0.08659736	0.11198464	182.281	192.812	-0.03774104	-0.02166171	-0.04563109	-0.00238496	1.71607164	0.65724354
21	Myo	17.4	23.2	16.25	12.162	0.09156998	0.09534816	0.08319303	0.08509519	245.698	184.509	-0.05322219	-0.0159742	-0.04137564	-0.01315807	1.12570944	0.61620329
22	Myo	15.7	16.8	14.706	22.222	0.11802087	0.08734286	0.09472076	0.07557645	154.12	181.509	-0.00067978	-0.01518363	-0.00875408	-0.01501494	1.29663075	0.68624409
23	Myo	15	20	27.778	20.833	0.08907548	0.10509074	0.06997415	0.09226329	263.616	187.136	-0.07421109	-0.02471602	-0.07224591	-0.01375232	0.65061237	0.27532439
24	Myo	16.2	20.1	30	15.909	0.09932998	0.10877557	0.07352029	0.09521144	205.458	127.234	-0.03453695	-0.01774887	-0.03557911	-0.00838717	0.45680798	-0.08723474
25	VH	21.2	25	5.128	12.5	0.08766716	0.08556719	0.07119622	0.06812506	119.404	221.017	-0.01318851	-0.03250607	-0.01435153	-0.03445018	-0.19427237	0.04533867
26	VH	16	21.7	13.75	13.75	0.08654833	0.0942088	0.06965622	0.07176688	186.486	154.758	-0.03873211	-0.05283589	-0.02345107	-0.04594455	0.26137862	1.02287462
27	VH	16.6	20.9	19.565	27	0.09232865	0.08424245	0.07123347	0.06574563	175.62	180.651	0.00864626	-0.02619853	0.00339303	-0.02573354	-0.26861569	0.37585395
28	VH	14	17.7	12.903	25	0.09971592	0.11532874	0.07713509	0.09697158	175.62	92.209	-0.02844394	-0.01779092	-0.03102874	-0.02426649	0.21287881	0.6347954
29	VH	18.4	22.8	25	35.714	0.10513234	0.10294674	0.09260132	0.08267256	208.61	176.312	-0.01924338	-0.02767891	-0.02673293	-0.01699723	0.47210128	0.13527018
30	VH	16.6	22.6	15	11.538	0.09697733	0.09774877	0.08774777	0.08368553	256.666	213.588	-0.00769017	-0.05093997	0.00927966	-0.02616037	0.3812094	0.22562246
31	VH	16.7	16.1	13.393	20	0.11177166	0.08517846	0.10012245	0.07308371	204.539	176.912	-0.00949321	-0.03972941	0.00061718	-0.02160712	0.48816245	0.34775719
32	VH	18.1	18.4	10	14.286	0.11548001	0.10511282	0.09672186	0.09181793	294.406	244.537	0.00073863	-0.05348674	-0.00050868	-0.05970942	1.01523718	0.29958813
33	VH	18.7	21.3	6	6.122	0.10237182	0.09566117	0.09588689	0.07776354	142.198	200.781	-0.01691403	-0.0577758	-0.00260554	-0.04371098	0.18597164	0.81740091
34	VH	16.5	19.5	8.333	24.194	0.11747561	0.10525383	0.10550175	0.0864139	207.469	158.405	0.00593277	-0.00292965	0.0118197	-0.00505567	0.5409623	0.28317186
35	VH	18.6	17.5	25	31.25	0.10981281	0.0794421	0.09803058	0.06635996	126.491	140.116	0.00419973	-0.06619118	-0.01048844	-0.06952329	-0.28479993	0.21119602
36	VH	15.6	16	14.063	14.583	0.16205581	0.12571749	0.1236169	0.09263975	250.924	319.845	0.01860383	-0.04773421	-0.00421381	-0.0437826	0.84474456	0.37169508
